# Supplementary material for: Evaluation of the therapeutic effects of smoking cessation on chronic central serous chorioretinopathy
Source: Sci Rep. 2025 Jul 24;15:26906. doi: 10.1038/s41598-025-10628-4 (PMC12290093; doi:10.1038/s41598-025-10628-4)
Supplement: Supplementary file 1 — Supplementary Material 1 [file 41598_2025_10628_MOESM1_ESM.xlsx]

## Sheet: Table S1 final
	Table S1. Smoking history and course of disease findings and visual function in patients with chronic CSCR
	Patient No.	Gender	Age at Symptom Onset (years)	Laterality	Smoking habit	Brinkman Index	Smoking Cessation after first visit	PC therapy	SRD at final exam	Duration from onset to first visit our institution (month)	Duration of existance of SRD (month)	SRD		CCT		Spherical Equivalent Value（D）	Initial BCVA		Final BCVA
												Initial height (μm)	Final height (μm)	Initial height (μm)	Final height (μm)		logMAR	Snellen	logMAR	Snellen
	1	Male	40	Left	Current	400	Reduced	ｰ	ｰ	2	6	143	0	561	516	0.5	0.2	20/32	-0.1	20/16
	2	Male	42	Right	Current	440	Reduced	ｰ	ｰ	1	5	573	0	689	325	0.75	0.7	20/100	0.2	20/32
	3	Male	51	Left	Current	400	Reduced	ｰ	ｰ	2	6	94	0	415	363	-0.25	-0.1	20/16	-0.1	20/16
	4	Male	52	Right	Current	900	Reduced	ｰ	ｰ	7	17	79	0	326	320	0	0.3	20/40	0.2	20/32
				Left	Current			ｰ	ｰ	7	17	111	0	388	370	ｰ0.25	0.3	20/40	0.3	20/40
	5	Male	47	Right	Current	400	Reduced	ｰ	ｰ	2	6	251	0	465	418	1	-0.1	20/16	-0.2	20/12.5
	6	Male	62	Left	Current	500	Reduced	+	ｰ	3	9	87	0	248	256	-0.75	0	20/20	-0.2	20/12.5
	7	Male	36	Right	Current	180	Quit	ｰ	ｰ	3	5	28	0	352	346	-1	0.1	20/25	0	20/20
	8	Male	38	Left	Current	360	Quit	ｰ	ｰ	3	7	31	0	491	419	-1.75	0.1	20/25	0.2	20/32
	9	Male	36	Right	Current	480	Quit	ｰ	ｰ	7	12	280	0	472	404	-0.5	-0.1	20/16	-0.2	20/12.5
				Left	Current			ｰ	ｰ	8	13	35	0	384	358	-1	-0.2	20/12.5	-0.2	20/12.5
	10	Male	46	Right	Current	550	Quit	ｰ	ｰ	3	5	309	0	339	309	-0.25	-0.2	20/12.5	-0.2	20/12.5
	11	Male	41	Right	Current	540	Quit	ｰ	ｰ	2	6	365	0	448	382	-2.5	0.1	20/25	-0.2	20/12.5
	12	Male	55	Right	Current	800	Quit	ｰ	ｰ	3	5	74	0	312	294	1	-0.1	20/16	-0.2	20/12.5
				Left	Current			ｰ	ｰ	2	5	74	0	263	246	1.25	0.1	20/25	-0.2	20/12.5
	13	Male	62	Left	Current	480	Quit	ｰ	ｰ	1	5	79	0	514	543	0.25	0.3	20/40	0.2	20/32
	14	Male	55	Right	Current	350	Quit	ｰ	ｰ	2	6	174	0	254	249	-0.5	0	20/20	-0.2	20/12.5
	15	Male	59	Right	Current	800	Quit	ｰ	ｰ	2	7	72	0	240	190	-0.5	0.4	20/50	0.4	20/50
	16	Male	47	Right	Current	520	Quit	ｰ	ｰ	3	9	82	0	325	304	0	0.3	20/40	0	20/20
	17	Male	42	Left	Current	720	Quit	ｰ	ｰ	6	13	118	0	469	404	-0.5	0.1	20/25	-0.2	20/12.5
	18	Male	63	Right	Current	400	Quit	ｰ	ｰ	2	5	67	0	323	219	-0.25	0	20/20	-0.2	20/16
	19	Male	56	Left	Current	740	Quit	ｰ	ｰ	2	6	52	0	349	264	-3.25	-0.2	20/12.5	-0.2	20/12.5
				Right	Current			+	ｰ	2	10	89	0	260	246	-3	0.3	20/40	-0.2	20/25
	20	Male	40	Right	Current	400	Quit	+	ｰ	1	9	42	0	753	724	-0.5	0.2	20/32	-0.2	20/20
				Left	Current			+	ｰ	1	7	97	0	719	804	-0.25	0.1	20/25	-0.2	20/12.5
	21	Male	50	Right	Current	600	Quit	+	ｰ	2	7	204	0	549	368	1.5	0.2	20/32	0.1	20/25
	22	Male	36	Right	Current	600	Quit	ｰ	+	12	-	127	76	436	420	-1.25	0.3	20/40	0.4	20/50
	23	Male	37	Left	Former	100		+	ｰ	2	7	334	0	468	401	-1	-0.1	20/16	0	20/20
	24	Female	63	Left	Former	480		+	ｰ	2	7	377	0	497	379	2.75	0	20/20	-0.1	20/16
	25	Male	44	Right	Former	300		+	ｰ	1	6	53	0	393	370	-0.75	0.1	20/25	0.1	20/25
	26	Male	60	Left	Former	440		+	ｰ	2	7	182	0	393	296	-0.5	0.2	20/32	0.2	20/32
	27	Male	55	Left	Former	300		+	ｰ	11	17	257	0	632	502	-2.5	0.2	20/32	0	20/20
	28	Male	53	Left	Former	400		ｰ	ｰ	9	13	50	0	325	293	1	0.5	20/63	0.5	20/63
	29	Male	62	Right	Former	800		ｰ	ｰ	3	5	264	0	240	359	0.5	-0.2	20/12.5	-0.2	20/12.5
	30	Female	65	Left	Never			+	ｰ	1	6	119	0	286	291	1.5	0.2	20/32	0	20/20
	31	Female	58	Right	Never			+	ｰ	3	8	258	0	408	379	-2.75	0.4	20/50	0.4	20/50
	32	Male	44	Left	Never			+	ｰ	5	11	82	0	471	407	-0.25	1.1	20/250	0.5	20/63
	33	Male	49	Left	Never			+	ｰ	14	19	135	0	323	294	-3.5	0	20/20	-0.2	20/12.5
	34	Female	51	Left	Never			ｰ	ｰ	1	5	182	0	655	646	0.75	0	20/20	-0.2	20/12.5
	35	Female	23	Right	Never			ｰ	ｰ	2	6	84	0	291	260	-2.25	-0.1	20/16	-0.2	20/12.5
	36	Female	29	Right	Never			ｰ	ｰ	4	6	22	0	288	204	-0.75	0	20/20	0	20/20
				Left	Never			ｰ	ｰ	3	5	144	0	431	222	-1	0	20/20	0	20/20
	37	Female	53	Right	Never			ｰ	ｰ	2	5	87	0	336	358	0.25	-0.2	20/12.5	-0.2	20/12.5
	38	Female	42	Left	Never			ｰ	ｰ	3	6	32	0	365	369	-0.5	0	20/20	-0.2	20/12.5
	39	Male	38	Left	Never			ｰ	ｰ	1	6	71	0	464	450	0.25	0.1	20/25	-0.2	20/12.5
	40	Male	36	Left	Never			ｰ	ｰ	3	5	89	0	365	360	-0.5	0.3	20/40	-0.2	20/12.5
	41	Female	61	Left	Never			ｰ	ｰ	3	6	198	0	238	180	1	0	20/20	-0.1	20/16
	42	Female	39	Right	Never			ｰ	ｰ	2	5	156	0	247	209	-6.5	0.2	20/32	0.1	20/25
	43	Male	60	Left	Never			ｰ	＋	12	-	230	12	365	426	-1.5	0.1	20/25	0	20/20
	44	Male	48	Right	Never			ｰ	＋	20	-	29	29	200	199	-1	0.1	20/25	0.1	20/25
				Left	Never			ｰ	＋	24	-	78	78	156	156	-0.75	0.3	20/40	0.2	20/32
	45	Female	59	Right	Never			ｰ	＋	24	-	66	68	363	497	0.25	0.4	20/50	1	20/200
	Average		48.5556			495.862				4.76923	7.85106	140.692	5.05769	395.077	357.077	-0.578431	0.128846		0.00192308
	Standard Deviation		10.3343			190.198				5.47227	3.74734	111.061	17.789	133.89	129.405	1.53663	0.239556		0.254751
	PC, laser photocoagulation; SRD, serous retinal detachment; CCT, central choroidal thickness; BCVA, best-corrected visual acuity; logMAR, logarithm of the minimum angle of resolution
